# Supplementary material for: A Global Metabolic Map Defines the Effects of a Si-Based Biostimulant on Tomato Plants under Normal and Saline Conditions
Source: Metabolites. 2021 Nov 30;11(12):820. doi: 10.3390/metabo11120820 (PMC8709197; doi:10.3390/metabo11120820)
Supplement: Supplementary file 1 [file metabolites-11-00820-s001.zip]

Archive with 1 entries (1 files):
- metabolites-1445829-supplementary.pdf
